# Supplementary material for: Rhizoboxes as Rapid Tools for the Study of Root Systems of Prunus Seedlings
Source: Plants (Basel). 2022 Aug 9;11(16):2081. doi: 10.3390/plants11162081 (PMC9416644; doi:10.3390/plants11162081)
Supplement: Supplementary file 1 [file plants-11-02081-s001.zip]

Archive with 1 entries (1 files):
- plants-1820545-supplementary.pdf
